# Supplementary material for: Physical activity and sleep problems in homeless adults
Source: PLoS One. 2019 Jul 5;14(7):e0218870. doi: 10.1371/journal.pone.0218870 (PMC6611579; doi:10.1371/journal.pone.0218870)
Supplement: S1 Dataset — (XLSX) [file pone.0218870.s001.xlsx]

## Sheet: data
mental_illness	pa_guidelines_min	alc_atrisk	pa_guidelines_binary	smoker	RecPA_4catg	RACE	AGE	SEX	EDU	homeless_month	SRH_binary	Days of insufficient rest/sleep	Days of insufficient rest/sleep (categorical)	Average hours of sleep	Average hours of sleep (categorical)	Days with unintentional sleep	Days with unintentional sleep (binary)	dataset	bmi_3catg
0	480	0	0	1	4	2	58	0	13	36	0	6	1	7	2	0	0	1	2
1	1320	0	0	1	4	2	37	0	11	42	0	0	0	8	2	0	0	1	3
1	390	0	0	0	4	2	20	0	12	18	0	5	1	6.5	2	10	1	1	1
1	645	1	0		4	2	41	0	12	1	0	24	2	6.5	2	0	0	1	2
1	2670	1	0	1	4	2	52	0	16	13	0	5	1	5	1	8	1	1	1
1	1281	0	0	1	4	1	49	1	13	15	0	21	2	7	2	0	0	1	1
0	7560	0	0	0	4	2	34	1	16	7	0	0	0	8	2	0	0	1	1
1	3150	1	0	1	4	2	52	0	9	95	1	3	1	8.05	2	3	1	1	3
0	70	1	1	1	2	2	32	1	12		0	1	1	9	2	0	0	1	3
1	260	1	0		3	2	51	1	13	100	0	4	1	7	2	7	1	1	1
1	0	1	1		1	1	41	0	16	14	0	2	1	6.25	1	1	1	1	1
1	435	1	0	1	4	2	63	0	12	36	1	8	1	8	2	0	0	1	1
1	240	0	0	1	3	1	32	1	13	1	0	2	1	9	2	0	0	1	3
1	0	0	1	1	1	1	61	1	7	118	0	30	3	8.98333	2	20	1	1	1
1	1260	1	0		4	2	40	0	13	12	0	20	2	6	1	0	0	1	3
0	1350	0	0	1	4	2	28	0	12	13	0					0	0	1	1
1	0	0	1		1	2	38	0	16	2	1	5	1	6	1	0	0	1	2
1	90	0	1	1	2	1	49	0	12	4	1	0	0	5.5	1	6	1	1	1
1	200	1	0	1	3	1	49	0	13	4	0	1	1	7.5	2	0	0	1	2
1	3960	1	0	1	4	1	40	1	13	4	1	15	2	5	1	2	1	1	1
0	1440	0	0	1	4	2	36	0	12	28	0	3	1			9	1	1	2
0	2100	1	0		4	2	34	1	12	3	0	8	1	6	1	2	1	1	2
0	1260	0	0	1	4	2	20	1	12	10	1	2	1	4	1	0	0	1	3
1	5250	0	0	1	4	2	27	0	13	1	0	2	1	9.5	3	1	1	1	2
0	0	0	1	1	1	2	21	1	12	29	0	1	1	9	2	0	0	1	3
0	2142	0	0	1	4	2	57	0	14	37	0	3	1	8.1	2	2	1	1	1
1	210	1	0	1	3	2	27	1	13	42	0	5	1	8	2	10	1	1	1
1	660	1	0	1	4	2	38	0	12	2	1	15	2	6	1	10	1	1	3
1	840	0	0	1	4	2	51	0	12	96	0	19	2	6	1	2	1	1	2
0	50	0	1	1	2	2	43	1	12	2	0	0	0	8	2	0	0	1	3
0	6516	0	0	1	4	2	51	0	13	38	0	0	0	8.08333	2	3	1	1	2
1	1680	0	0	1	4	2	35	1	13	8	0	0	0	8	2	0	0	1	3
0	1260	0	0	0	4	2	36	1	13	9	0	0	0	7	2	0	0	1	2
1	6449	0	0	1	4	2	39	1	8	58	0	15	2	9	2	2	1	1	3
1	210	0	0	1	3	1	51	0	12	3	1	20	2	4.5	1	30	1	1	2
1	0	1	1	1	1	1	40	1	12	35	0	1	1	5.1	1	1	1	1	1
1	0	0	1	1	1	1	58	0	12	180	1	20	2	7.1	2	3	1	1	1
0	840	0	0	1	4	1	58	1	12	48	1	9	1	6	1	2	1	1	2
0	1350	0	0	1	4	2	60	0	12	360	1	20	2	5	1	3	1	1	1
1	0	0	1		1	1	35	1	13	96	1	30	3	6	1	16	1	1	3
1	7920	0	0	1	4	2	44	0	14	90	0	10	1	8.5	2	10	1	1	1
1	480	0	0	1	4	2	48	0	13	84	0	5	1	9	2	5	1	1	1
1	22	0	1	1	2	1	46	1	13	3	0	20	2	5	1	0	0	1	3
0	540	0	0	1	4	1	50	0	13	45	0	3	1	6	1	3	1	1	3
0	1765	0	0	1	4	2	30	0	12	42	1	30	3	2.08333	1	30	1	1	1
1	1050	0	0	1	4	1	50	1	12	42	0	5	1	7	2	5	1	1	2
1	1260	0	0	1	4	1	25	1	12	4	0	15	2	12	3	30	1	1	3
1	1540	1	0	1	4	2	60	0	13	3	0	10	1	5.25	1	3	1	1	2
1	2940	0	0	1	4	1	22	0	14	5	1	15	2	7	2	30	1	1	3
0	7180	1	0	0	4	2	53	0	16	44	0	8	1	5.75	1	8	1	1	3
1	180	0	0		3	1	42	1	12	77	0	4	1	5	1	0	0	1	3
1	12	1	1	1	2	2	40	1	12	78	0	15	2	10.0667	3	30	1	1	2
0	4889	0	0		4	2	51	0	12	119	0	0	0	8.68333	2	0	0	1	2
1	1525	0	0	0	4	1	32	0	12	174	0	5	1	12.5	3	5	1	1	1
1	2280	1	0	1	4	2	28	0	11	29	0	15	2	7.16667	2	5	1	1	1
1	0	0	1	1	1	2	55	1	12	0	1	30	3	4	1	0	0	1	3
1	0	0	1	0	1	2	47	1	12	9	0	6	1	6	1	2	1	1	2
0	1740	1	0	1	4	2	41	0	12	1	0	0	0	6	1	0	0	1	2
1	150	0	0	0	3	2	20	1	12	25	0	5	1	10	3	0	0	1	1
1	0	1	1		1	2	19	0	11	24	0	1	1	9	2	2	1	1	2
0	784	0	0		4	2	53	0	12	27	1	24	2			30	1	1	3
1	2028	0	0	1	4	2	20	0	11	2	1	1	1	8.98333	2	3	1	1	1
1	630	0	0	1	4	2	58	0	12	30	0	26	2	4	1	30	1	1	1
1	357	1	0	1	4	2	47	0	12	4	0	2	1	8	2	1	1	1	2
0	6360	1	0	1	4	1	48	0	12	13	0	0	0	8	2	0	0	1	1
1	456	0	0		4	1	44	1	12	3	1	25	2	12	3	10	1	1	3
1	225	1	0	1	3	2	61	0	12	54	0	20	2	5.25	1	2	1	1	3
1	4290	0	0	1	4	2	46	1	12	102	0	4	1	7.5	2	4	1	1	1
1	540	1	0	1	4	2	53	0	12	42	0	4	1	8.5	2	6	1	1	1
1	1555	0	0	1	4	2	57	1	12	156	1	6	1	9	2	2	1	1	2
0	840	0	0	1	4	2	34	0	10	6	0	3	1	7	2	3	1	1	1
1	840	0	0	1	4	1	50	0	10	180	1	25	2	7	2	3	1	1	2
1	90	0	1	1	2	2	53	0	12	30	0	0	0	5	1	0	0	1	3
1	245	0	0	1	3	1	54	0	13	46	0	17	2	4.41667	1	0	0	1	1
1	3060	1	0	1	4	1	55	1	12	48	0	1	1	6	1	0	0	1	1
1	2520	0	0	1	4	2	47	0	13	48	0	20	2	5	1	0	0	1	1
1	0	0	1	1	1	2	53	0	11	36	0	25	2	5	1	2	1	1	3
1	540	0	0	1	4	1	50	0	12	66	0	10	1	6	1	0	0	1	3
1	600	0	0	1	4	1	57	0	13	48	1	17	2	6	1	20	1	1	1
1	2590	0	0	1	4	1	54	0	12	9	1	30	3	4.5	1	30	1	1	2
1	4200	0	0	1	4	1	24	1	13	42	0	30	3	5	1	10	1	1	2
0	180	0	0	1	3	2	32	0	12	1	0	5	1	6.08333	1	21	1	1	3
1	1320	0	0	1	4	2	56	0	12	108	0	30	3	8	2	15	1	1	2
1	0	1	1	1	1	2	20	1	13	25	0	30	3	3.5	1	2	1	1	3
0	840	0	0	1	4	1	58	0	12	36	1	3	1	8	2	0	0	1	1
1	660	0	0	1	4	1	23	1	13	1	1	20	2	5	1	3	1	1	1
1	1342	1	0	1	4	2	34	0	12	30	1	25	2	4.5	1	3	1	1	1
1	2208	0	0	0	4	2	46	0	12	42	0	3	1	6.5	2	8	1	1	3
1	125	0	1	1	2	2	47	1	13	2	1	30	3	10.4167	3	5	1	1	2
1	240	0	0	1	3	1	55	1	12	15	0	20	2	9.16667	2	8	1	1	2
1	0	0	1		1	1	31	0	16	15	0	10	1	9	2	0	0	1	3
0	861	0	0	0	4	1	54	0	12	63	0	30	3	4.5	1	15	1	1	3
1	0	1	1	1	1	2	42	1	12	30	1	25	2	5	1	5	1	1	3
1	410	0	0	1	4	2	20	1	12	24	0					1	1	1	2
0	2520	1	0	1	4	1	49	0	12	42	1	3	1	7.13333	2	0	0	1	2
0	1452	0	0	1	4	2	47	0	12	20	1	4	1	5.56667	1	5	1	1	3
1	3150	1	0	1	4	2	54	0	12	42	0	3	1	7	2	0	0	1	2
0	264	0	0		3	2	73	0	12	45	0	0	0	9	2	0	0	1	1
1	1620	1	0	0	4	2	62	0	12	39	0	6	1	7.5	2	4	1	1	1
1	450	1	0	1	4	2	58	0	13	78	0	2	1	8	2	0	0	1	3
0	780	0	0		4	2	43	0	12	123	0	15	2	8	2	5	1	1	1
0	1200	0	0	1	4	2	43	0	12	24	0	4	1	8	2	0	0	1	1
0	210	0	0	1	3	1	43	1	12	18	0	9	1	6	1	3	1	1	2
0	5508	1	0	1	4	1	43	1	12	4	0	4	1	11.3333	3	8	1	1	1
1	0	0	1	1	1	2	51	0	9	36	1	3	1	9	2	4	1	1	1
1	2100	0	0		4	2	51	0	12	60	0	8	1	7	2	5	1	1	3
0	1365	0	0	1	4	2	46	0	16	5	0	2	1	7	2	1	1	1	3
1	1440	0	0	1	4	2	34	0	14	27	0	2	1	10.25	3	5	1	1	3
0	356	0	0	1	4	2	42	0	13	37	0	2	1	8	2	0	0	1	1
1	0	1	1	1	1	2	40	1	12	6	1	7	1	4.41667	1	3	1	1	3
1	3046	0	0	1	4	2	24	0	8	8	0	9	1	5.16667	1	0	0	1	3
0	8960	1	0		4	2	50	0	12	3	0	2	1	4.41667	1	0	0	1	1
1	0	0	1	1	1	2	25	0	12	30	0	28	2	5	1	30	1	1	1
1	960	0	0	1	4	2	22	0	10	7	0	0	0	6	1	2	1	1	1
0	1350	1	0	1	4	2	23	0	13	39	0	25	2	3.25	1	3	1	1	1
0	2100	1	0	1	4	2	57	0	12	36	1	2	1	8	2	2	1	1
1	0	0	1	1	1	1	26	1	12	12	1	6	1	8.03333	2	2	1	1	1
0	840	0	0	1	4	1	43	0	13	42	0	0	0	9	2	0	0	1	1
0	0	0	1	1	1	1	43	0	11	116	0	8	1	12.55	3	8	1	1	1
1	140	0	1	0	2	2	25	0	13	28	0	20	2	6	1	8	1	1	1
1	1350	1	0	1	4	2	36	1	12	216	0	3	1	8	2	8	1	1	3
1	2100	0	0	1	4	2	48	0	10		1	3	1	6	1	0	0	1	1
1	1620	0	0	1	4	2	23	0	12	28	0					2	1	1	1
1	6645	0	0	1	4	2	25	0	11	42	1	30	3	9	2	30	1	1	2
1	6330	0	0	1	4	2	40	1	7	6	0	4	1	5.2	1	3	1	1	3
1	6240	0	0	1	4	2	29	0	13	14	0	30	3	6.5	2	3	1	1	1
0	1350	0	0		4	2	25	0	12	0	0	0	0	6.33333	1	0	0	1	2
1	210	0	0	1	3	2	42	0	10	36	1	30	3	8	2	25	1	1	1
0	1757	0	0	1	4	2	48	0	10	154	0	3	1	6.2	1	0	0	1	2
1	2790	1	0	1	4	2	22	0	11	94	1	28	2	5.5	1	28	1	1	3
1	2940	0	0		4	1	41	1	12	42	0	30	3	12	3	30	1	1	3
1	4	0	1	1	2	2	38	0	12	6	0	29	2	5	1	25	1	1	1
1	945	0	0	1	4	2	62	0	16	5	0	25	2	6.43333	1	20	1	1	3
1	1260	1	0	1	4	1	45	0	13	7	0	30	3	5.5	1	2	1	1	3
1	0	0	1	1	1	2	43	0	11	59	0	5	1	10.0667	3	2	1	1	1
0	0	1	1		1	2	43	0	12	36	0	25	2	6.5	2	25	1	1	2
1	2760	0	0	0	4	1	24	0	0	41	0	9	1	7.45	2	5	1	1	2
0	300	1	0	1	4	1	26	0	12	30	0	5	1	8	2	0	0	1	3
0	1260	0	0	1	4	2	60	0	14	14	0	17	2	6.5	2	1	1	1	3
1	3900	1	0	1	4	2	54	0	13	139	0	4	1	10.4167	3	6	1	1	1
1	1180	1	0	1	4	2	50	0	14	23	0	3	1	7.98333	2	1	1	1	1
0	1280	0	0		4	2	52	1	14	38	0	7	1	7	2	3	1	1	3
0	960	0	0	0	4	2	57	0	13	60	0	20	2	6	1	20	1	1	3
0	2040	0	0	1	4	1	29	0	13	6	0	8	1	6	1	0	0	1	1
1	3480	0	0	0	4	1	24	1	12	12	0	24	2	3	1	14	1	1	3
1	225	1	0	1	3	2	44	0	9	64	0	30	3	4.5	1	26	1	1	1
1	1200	0	0	1	4	1	41	1	12	10	1	15	2	6	1	10	1	1	2
0	1170	0	0		4	2	61	0	13	162	0	0	0	7.18333	2	0	0	1	1
1	0	0	1	1	1	2	41	0	11	42	0	3	1	10.0833	3	5	1	1	3
1	5250	1	0	1	4	2	17	1	10	42	0	2	1	8	2	2	1	1	3
1	240	0	0	1	3	2	48	1	13	9	0	5	1	7	2	14	1	1	3
1	0	1	1	1	1	2	48	0	14	24	0	28	2	4	1	28	1	1	2
0	150	1	0	1	3	2	42	0	12	0	0	2	1	7.33333	2	5	1	1	1
1	1050	1	0	1	4	2	62	0	14		0	5	1	6	1	0	0	1	1
1	0	1	1	1	1	2	35	0	13	99	0	20	2	6	1	0	0	1	1
1	1440	1	0	1	4	2	57	0	12	120	1	25	2	6	1	0	0	1	2
0	0	0	1	1	1	2	28	1	12	12	0	10	1	4.33333	1	3	1	1	2
1	450	0	0	0	4	1	59	0	13	30	0	8	1	6	1	5	1	1	1
1	3870	0	0	0	4	1	38	0	7	41	0	30	3	6.21667	1	20	1	1	2
1	0	0	1	1	1	2	31	1	14	18	1	5	1	8.5	2	3	1	1	3
0	8505	1	0	0	4	2	19	0	12	42	0	0	0	6	1	1	1	1	1
0	4200	1	0	1	4	1	41	0	12	2	0	20	2	14	3	25	1	1	1
1	0	0	1	0	1	2	50	0	10	35	0	7	1	10.85	3	5	1	1	1
0	2430	1	0	1	4	2	34	0	12	38	0	5	1	8.5	2	5	1	1	1
1	1710	1	0	1	4	1	25	0	10	30	1	30	3	4	1	12	1	1	1
1	1875	0	0	0	4	2	33	0	12	29	0	4	1	8.25	2	3	1	1	2
1	2474	0	0	1	4	2	40	0	12	119	0	5	1	7	2	2	1	1	3
1	1680	1	0		4	2	45	0	12	33	1	5	1	7	2	8	1	1	1
1	4810	1	0	1	4	2	50	0	11	366	1	2	1	7.58333	2	0	0	1	1
1	192	0	0	1	3	2	59	0	10	23	0	1	1	8	2	2	1	1	1
1	60	0	1	1	2	2	47	1	12	35	0	7	1	7	2	2	1	1	3
0	10800	0	0	0	4	2	48	0	13	44	0	5	1	5	1	4	1	1	3
1	0	1	1	1	1	1	42	0	14	44	0	30	3	6	1	0	0	1	1
0	120	1	1	1	2	2	47	0	13	53	0	6	1	7.16667	2	5	1	1	2
0	0	1	1	1	1	2	55	0	12	96	0	0	0	8	2	0	0	1	1
1	270	0	0	1	3	2	39	1	13	54	0	30	3	5.5	1	30	1	1	2
1	0	0	1	1	1	2	43	0	13	7	0	0	0	6	1	0	0	1	3
0	0	1	1		1	2	65	1	13	42	0	0	0	4	1	0	0	1	3
1	210	0	0	1	3	1	60	0	18	17	0	30	3	4	1	5	1	1	3
1	900	0	0	1	4	1	53	0	12	60	0	5	1	8	2	1	1	1	1
1	0	0	1		1	2	52	1	12	30	0					6	1	1	1
1	330	0	0	1	4	2	32	1	11	32	1	29	2	3.1	1	29	1	1	3
1	0	0	1	1	1	2	39	0	12	156	1	20	2	6	1	10	1	1	1
0	0	1	1	1	1	2	46	0	12	36	1	23	2			9	1	1	2
0	1260	0	0		4	1	61	1	16	15	0	15	2	5	1	8	1	1	3
1	960	0	0		4	2	60	0	13	12	0	1	1	6	1	1	1	1	3
0	547	0	0	1	4	2	22	0	10	16	0	0	0	8	2	0	0	1	1
0	140	0	1		2	2	61	1	13	27	1	25	2	5	1	1	1	1	3
0	570	0	0		4	2	57	0	16	24	0	0	0	8	2	3	1	1	1
1	2940	0	0	1	4	1	31	1	12	128	1	30	3	5	1	4	1	1	3
1	945	0	0	1	4	2	41	0	12	13	1	25	2	7	2	6	1	1	1
1	75	0	1	1	2	2	60	1	13	81	0	10	1	6.5	2	5	1	1	1
1	540	0	0	0	4	2	19	1	12	0.33	0	2	1	5	1	3	1	1	1
0	1890	0	0	1	4	2	44	1	13	38	0	3	1	13.3333	3	3	1	1	1
1	1140	1	0	1	4	2	54	0	11	249	0	26	2	5	1	10	1	1	2
1	0	0	1	1	1	2	27	0	12	12	0	3	1	8	2	2	1	1	1
1	1050	0	0	1	4	1	48	0	12	42	0	8	1	6.5	2	1	1	1	1
1	4715	0	0	0	4	1	39	0	12	54	0	3	1	6	1	2	1	1	1
0	1245	1	0	1	4	2	54	0	12	42	0	1	1	7	2	0	0	1	1
1	0	0	1	1	1	1	31	1	13	12	1	15	2	8	2	0	0	1	2
1	140	0	1	0	2	2	25	0	13	19	1	5	1	6.75	2	2	1	1	1
1	1800	0	0	0	4	2	33	0	12	48	0	4	1	8	2	4	1	1	1
1	0	0	1	1	1	2	54	1	12	24	1	5	1	4	1	21	1	1	3
1	1623	0	0	1	4	1	44	0	9	178	0	2	1	9	2	5	1	1	3
0	0	0	1		1		21	0	8	2	0	0	0			2	1	1	3
0	0	0	1	1	1	2	30	0	12	1	0	5	1	6.5	2	2	1	1	1
0	620	1	0	1	4	2	43	0	12	5	0	25	2			3	1	1	1
1	460	0	0	1	4	2	52	0	12	44	1	30	3	6	1	28	1	1	1
1	0	0	1	1	1	2	51	0	14	18	0	2	1	8.5	2	0	0	1	2
1	480	1	0	1	4	2	38	0	10	44	0	1	1	6	1	1	1	1	3
1	2700	0	0	1	4	1	56	0	9	14	1	30	3	5.08333	1	0	0	1	2
0	4200	1	0	1	4	2	31	0	13	1	0	15	2	8	2	0	0	1	1
0	70	0	1	1	2	2	37	0	13	15	0	2	1	8	2	1	1	1	1
1	1680	0	0	1	4	2	54	1	13	47	0	28	2	3	1	0	0	1	3
1	2664	1	0	1	4	2	52	0	12	58	0	5	1	12.4167	3	5	1	1	1
1	4080	0	0	1	4	1	18	1	10	1	1	30	3	6	1	2	1	1	1
1	1050	1	0	1	4	2	55	0	12	54	0	20	2	9.15	2	5	1	1	1
1	180	0	0	1	3	1	42	0	13	66	0	4	1	7.5	2	0	0	1	1
1	1260	0	0	1	4	1	30	0	13	12	0	20	2	8	2	0	0	1	1
0	0	0	1	0	1	2	40	0	13	5	0	30	3	4.25	1	30	1	1	2
1	0	0	1	1	1	2	35	0	14	28	0	2	1	12.5	3	2	1	1	3
1	2295	0	0	1	4	2	35	0	11	42	0	5	1	8	2	2	1	1	2
0	0	0	1	1	1	2	28	0	12	18	0	10	1	5.25	1	2	1	1	2
0	2520	0	0	1	4	2	34	0	11	6	0	20	2	8	2	14	1	1	2
1	1050	0	0		4	2	25	1	13	30	0	30	3	4.25	1	30	1	1	1
0	2520	0	0	1	4	2	20	0	12	15	0	25	2	6.75	2	14	1	1	2
0	0	1	1	1	1	1	57	0	9	12	1	0	0	8	2	5	1	1	3
0	0	0	1	1	1	2	51	0	13	3	0	1	1	7.5	2	3	1	1	2
1	270	0	0	0	3	2	33	1	14	12	0	10	1	8	2	0	0	1	3
1	1260	1	0	1	4	2	21	0	10	5	0	25	2	5.5	1	0	0	1	3
1	0	0	1	1	1	2	49	0	12	60	1	7	1	4.26667	1	7	1	1	2
1	7560	1	0		4	2	43	1	13	156	0	30	3	4	1	6	1	1	3
0	30	0	1	1	2	2	30	0	13	4	0	1	1	6.66667	2	2	1	1	1
1	2156	0	0	1	4	2	48	0	9	54	0	4	1	7.08333	2	3	1	1	1
1	1890	0	0	1	4	2	41	0	12	43.23	0	10	1	8	2	10	1	2	3
1	1785	0	0	1	4	1	24	0	12	12	0	30	3	5	1	15	1	2	2
1	140	1	1	1	2	1	43	0	7	36	0	30	3	6	1	0	0	2	3
1	465	1	0	0	4	1	33	0	13	7.88706	0	1	1	6	1	30	1	2	2
1	900	1	0	0	4	2	56	0	14	12	1	0	0	6	1	0	0	2	2
1	900	0	0	1	4	1	56	0	12	26.0986	1	30	3	6	1	25	1	2	1
1	900	0	0	1	4	1	43	0	12	1	0	10	1	6	1	5	1	2	3
1	100	0	1	1	2	1	46	0	11	48	0	0	0	7	2	0	0	2	2
1	1155	1	0	1	4	1	48	0	12	23.6571	0	3	1	7	2	1	1	2	2
1	1260	0	0	1	4	2	51	0	11	60	1	5	1	8	2	5	1	2	1
1	14	0	1	1	2	1	30	1	12	31	0	0	0	7	2	0	0	2	1
1	0	1	1	1	1	2	59	0	13	128.953	1	25	2	6	1	20	1	2	3
1	570	1	0	1	4	1	34	0	13	7.82135	0	5	1	8	2	0	0	2	2
1	60	0	1	1	2	2	63	0	16	61.0657	0	5	1	6	1	0	0	2	3
1	82	1	1	1	2	2	58	0	9	12	0	5	1	6	1	3	1	2	2
1	90	1	1	1	2	1	48	0	13	184.131	0	0	0	7	2	0	0	2	2
1	50	1	1	1	2	1	48	0	12	24	0	10	1	7	2	5	1	2	1
0	3640	0	0	1	4	2	31	0	12	12	0	30	3	5	1	2	1	2	1
1	45	0	1	0	2	2	33	0	9	0.32854	1	0	0	8	2	0	0	2	2
1	0	1	1	0	1	1	51	0	14	120	0	3	1	8	2	0	0	2	2
1	420	1	0	1	4	1	52	1	12	73.6242	1	0	0	8	2	0	0	2	3
1	15	0	1	1	2	1	62	1	11	59.6571	1	5	1	8	2	0	0	2	2
1	0	1	1	1	1	1	45	1	9	14.0986	1	25	2	5	1	25	1	2	2
1	0	0	1	0	1	1	39	1	13	3	1	0	0	9	2	0	0	2	3
1	490	0	0	1	4	1	23	1	12	0.689934	1	30	3	4	1	1	1	2	1
1	360	0	0	0	4	1	28	1	13	28.0329	0	5	1	6	1	0	0	2	1
1	20	0	1	1	2	1	29	0	13	24	0	0	0	7	2	0	0	2	1
1	0	1	1	1	1	2	43	0	12	30.1971	1	30	3	6	1	5	1	2	3
1	0	0	1	1	1	1	38	0	9	2.72279	1	30	3	7	2	20	1	2	3
0	180	0	0	1	3	1	41	0	13	45	0	9	1	7	2	1	1	2	3
1	1650	0	0	1	4	1	28	0	12	30.6899	0	3	1	8	2	0	0	2	2
1	170	0	0	1	3	1	65	1	13	55.4928	0	2	1	7	2	0	0	2	2
1	1050	0	0	1	4	1	37	0	16	5.39425	0	2	1	7	2	0	0	2	2
1	2880	1	0	0	4	2	38	0	13	3.45996	0	20	2	6	1	4	1	2	1
0	1110	0	0	1	4	1	25	0	12	36	0	30	3	6	1	30	1	2	2
1	720	0	0	0	4	1	33	0	11	41.2628	0	5	1	7	2	2	1	2	2
1	175	1	0	1	3	2	36	0	8	30.7556	0	30	3	4	1	0	0	2	1
1	675	0	0	1	4	1	51	0	16	30	0	1	1	7	2	0	0	2	1
1	0	0	1	1	1	1	32	0	12	73.0657	0	5	1	8	2	3	1	2	2
1	105	0	1	1	2	2	53	0	10	15.1971	1	20	2	7	2	2	1	2	2
1	360	1	0	1	4	1	22	0	13	3.06571	0	3	1	8	2	0	0	2	2
1	0	0	1	1	1	1	37	1	12	72	1	30	3	8	2	0	0	2	1
1	186	1	0	1	3	2	42	0	10	42.1643	0	20	2	6	1	6	1	2	2
1	4560	1	0	1	4	1	21	0	11	37	0	10	1	5	1	4	1	2	1
1	50	0	1	1	2	2	40	1	12	9.14989	0	20	2	8	2	2	1	2	2
0	540	0	0	1	4	1	33	1	12	6.49281	0	1	1	8	2	8	1	2	1
1	55	0	1	1	2	1	49	1	14	62.0329	0	5	1	7	2	0	0	2	2
1	2040	1	0	1	4	2	34	0	13	162	0	1	1	8	2	0	0	2	3
1	540	0	0	1	4	1	46	1	13	2.06571	0	0	0	7	2	0	0	2	2
1	1800	0	0	1	4	1	26	0	13	4.13142	0	28	2	5	1	3	1	2	2
1	360	0	0	0	4	2	56	0	17	24	0	30	3	4	1	2	1	2	2
0	170	0	0	1	3	1	44	0	10	72	0	11	1	4	1	2	1	2	2
1	270	0	0	0	3	1	45	0	12	24	1	15	2	5	1	5	1	2	3
0	70	0	1	0	2	1	59	0	12	41	0	3	1	5	1	0	0	2	3
1	0	0	1	1	1	2	57	0	12	14	0	0	0	7	2	0	0	2	1
1	60	1	1	1	2	1	55	0	13	25.1643	0	3	1	8	2	0	0	2	1
1	1080	0	0	1	4	2	53	0	6	122.887	0	10	1	8	2	0	0	2	3
1	150	0	0	0	3	1	99	0	12	18	0	0	0	8	2	5	1	2	3
0	420	0	0	1	4	1	49	0	13	43.4928	1	10	1	5	1	0	0	2	1
1	315	0	0	1	4	1	60	0	12	60	0	28	2	5	1	0	0	2	3
1	62	0	1	1	2	1	55	0	12	30	1	20	2	6	1	0	0	2	2
0	60	0	1	1	2	1	57	0	12	31.3285	1	1	1	7	2	0	0	2	1
1	50	1	1	1	2	2	51	0	12	115.723	0	5	1	5	1	0	0	2	3
0	600	0	0	0	4	2	62	0	16	36	0	0	0	8	2	0	0	2	3
0	1890	0	0	1	4	1	54	0	14	420	0	7	1	9	2	1	1	2	2
1	0	0	1	1	1	1	64	0	12	4	1	30	3	4	1	0	0	2	1
1	2160	0	0	1	4	1	56	0	12	83.9199	1	30	3	6	1	0	0	2	3
0	240	0	0	1	3	1	63	0	13	31.9528	1	2	1	5	1	0	0	2	2
1	0	0	1	1	1	2	27	0	11	5	1	5	1	5	1	5	1	2	3
0	2940	1	0	0	4	2	19	0	14	2	0	7	1	7	2	1	1	2	1
1	840	0	0	1	4	1	53	0	12	30	1	0	0	9	2	1	1	2	2
0	60	0	1	0	2	1	40	0	12	90	0	5	1	8	2	5	1	2	2
1	1350	1	0	0	4	2	46	0	14	6.49281	1	30	3	5	1	0	0	2	2
1	63	0	1	1	2	2	49	1	13	42	1	9	1	6	1	5	1	2	3
0	260	0	0	1	3	1	51	0	11	23	1	0	0	15	3	0	0	2	2
0	455	0	0	0	4	1	65	0	14	144	0	0	0	8	2	0	0	2	3
0	120	0	1	1	2	2	37	1	12	36	0	0	0	12	3	0	0	2	2
1	3	0	1	1	2	2	45	1	13	41.9528	0	30	3	5	1	0	0	2	3
1	1050	0	0	1	4	2	37	1	13	42	0	18	2	6	1	3	1	2	2
0	0	0	1	1	1	1	48	1	12	41.2628	1	6	1	8	2	4	1	2	2
1	0	0	1	1	1	1	47	1	13	127.131	1	30	3	5	1	0	0	2	3
1	840	0	0	1	4	1	28	1	8	14.6571	1	30	3	5	1	20	1	2	2
1	0	0	1	0	1	1	52	1	12	12	1	5	1	8	2	5	1	2	2
1	1	0	1	1	2	1	65	1	6	0.229978	1	9	1	8	2	2	1	2	3
1	2520	1	0	1	4	2	53	1	16	54.0657	0	30	3	4	1	5	1	2	1
1	1890	0	0	0	4	2	63	1	17	18.7228	0	30	3	7	2	15	1	2	3
1	630	0	0	1	4	1	38	1	9	30.46	0	20	2	6	1	30	1	2	1
0	480	0	0	1	4	1	57	0	12	36	0	0	0	6	1	0	0	2	3
0	420	1	0	1	4	2	53	0	12	60	1	15	2	9	2	0	0	2	1
0	480	1	0	1	4	2	49	0	11	54	0	8	1	8	2	28	1	2	1
1	889	0	0	1	4	1	41	0	14	13.7228	0	0	0	5	1	0	0	2	1
0	340	0	0	1	4	2	58	0	13	24.0657	0	10	1	9	2	0	0	2	3
0	24	0	1	1	2	2	34	0	10	238.887	0	9	1	10	3	5	1	2	2
1	0	0	1	1	1	1	62	0	11	188.329	0	20	2	6	1	0	0	2	1
0	1806	0	0	1	4	1	54	0	9	56.4928	1	30	3	5	1	10	1	2	3
1	1200	0	0	0	4	1	45	0	12	126.066	1	3	1	8	2	0	0	2	3
0	840	0	0	0	4	1	29	0	12	10.1643	0	0	0	6	1	0	0	2	2
0	420	1	0	1	4	2	30	0	12	13.7556	0	9	1	9	2	2	1	2	1
0	1080	1	0	1	4	1	56	0	10	37.0657	1	3	1	5	1	6	1	2	1
1	623	1	0	1	4	2	50	1	12	125	1	8	1	8	2	8	1	2	1
1	440	1	0	1	4	1	59	1	12	12	1	5	1	7	2	2	1	2	1
0	900	1	0	1	4	2	55	1	12	39	0	8	1	5	1	4	1	2	1
0	0	0	1	1	1	2	64	0	13	7.88706	1	1	1	18	3	2	1	2	2
0	420	0	0	0	4	1	44	0	14	108	1	30	3	6	1	30	1	2	3
0	0	0	1	1	1	1	62	0	12	52.5914	1	0	0	8	2	0	0	2	2
1	630	1	0	1	4	2	46	0	11	5.45996	0	20	2	6	1	0	0	2	1
0	1020	1	0	1	4	1	31	0	13	21.46	0	25	2	6	1	7	1	2	1
1	1	1	1	1	2	2	47	1	18	10.8871	0	0	0	1	1	1	1	2	3
0	210	1	0	1	3	1	43	0	11	78.0986	0	28	2	4	1	25	1	2	1
1	189	1	0	1	3	2	44	1	10	94.46	0	20	2	8	2	8	1	2	2
0	0	1	1	1	1	2	26	0	11	56.3285	1	0	0	6	1	0	0	2	3
1	0	1	1	0	1	2	42	1	13	42.1643	1	6	1	10	3	1	1	2	2
1	12	1	1	0	2	2	54	0	10	2	0	0	0	7	2	2	1	2	3
1	65	0	1	0	2	2	43	1	12	32.1643	0	5	1	10	3	6	1	2	1
0	0	1	1	1	1	2	41	0	12	60	0	0	0	8	2	2	1	2	2
0	750	1	0	1	4	2	44	0	13	16.0657	1	7	1	10	3	5	1	2	1
0	113	0	1	1	2	2	29	0	12	42.1971	1	1	1	8	2	2	1	2	1
1	168	0	0	0	3	2	42	0	13	32.3942	0	0	0	8	2	0	0	2	2
1	560	1	0	0	4	2	51	0	11	72	1	10	1	6	1	0	0	2	1
1	63	1	1	1	2	2	45	1	10	247.821	1	30	3	7	2	7	1	2	3
1	56	1	1	1	2	2	57	0	10	46.9528	0	25	2	12	3	8	1	2	1
1	4	1	1	1	2	1	51	0	12	258.624	0	29	2	3	1	2	1	2	1
1	0	0	1	1	1	2	57	1	12	192	1	25	2	10	3	4	1	2	1
1	960	1	0	0	4	2	47	0	13	77.46	0	5	1	5	1	3	1	2	3
1	1170	0	0	1	4	1	28	1	11	18	0	5	1	4	1	1	1	2	1
0	18	1	1	0	2	2	54	0	12	55.8871	0	5	1	8	2	8	1	2	1
1	476	1	0	1	4	2	54	0	10	83.9917	0	3	1	7	2	0	0	2	2
1	100	0	1	1	2	1	37	0	13	15.23	1	10	1	7	2	4	1	2	2
1	0	0	1	1	1	2	61	0	9	14.1643	1	8	1	6	1	6	1	2	3
1	1680	1	0	1	4	1	45	0	10	123.033	1	15	2	7	2	0	0	2	1
1	840	1	0	1	4	1	45	1	13	44.0657	1	30	3	4	1	0	0	2	1
0	210	1	0	1	3	2	25	1	12	1	1	30	3	5	1	30	1	2	1
1	1260	1	0	1	4	1	44	1	12	30.0657	0	20	2	5	1	15	1	2	1
0	180	1	0	1	3	1	57	0	12	48	0	25	2	5	1	0	0	2	2
1	350	0	0	1	4	1	48	0	13	48	1	30	3	6	1	3	1	2	1
0	1890	0	0	1	4	2	54	0	13	0.262832	0	0	0	8	2	0	0	2	1
1	0	0	1	1	1	2	42	0	12	81.8542	0	2	1	6	1	2	1	2	1
1	900	0	0	1	4	2	43	1	16	27.1643	0	15	2	5	1	13	1	2	1
0	2100	0	0	1	4	1	33	0	7	96.2957	0	30	3	2	1	30	1	2	1
1	1260	1	0	1	4	1	40	0	14	72	1	30	3	6	1	0	0	2	3
1	840	0	0	1	4	1	37	1	10	40.3942	1	18	2	5	1	0	0	2	2
1	28	1	1	1	2	1	49	0	12	14.2957	0	12	1	6	1	13	1	2	3
0	2	1	1	1	2	2	57	0	12	208.756	1	2	1	7	2	2	1	2	2
1	112	1	1	1	2	2	35	0	10	53.8871	0	30	3	4	1	30	1	2	2
1	9660	0	0	0	4	1	42	0	13	28	1	30	3	4	1	0	0	2	3
0	330	1	0	1	4	2	51	0	12	39.0329	0	29	2	5	1	5	1	2	3
1	210	0	0	1	3	1	40	1	12	192	1	30	3	5	1	0	0	2	3
1	96	1	1	1	2	1	62	0	12	108	1	7	1	7	2	1	1	2	1
1	7	1	1	1	2	1	43	0	12	6	0	0	0	8	2	0	0	2	3
0	400	1	0	1	4	2	49	0	12	48	0	1	1	7	2	0	0	2	1
0	28	0	1	1	2	2	43	1	12	113.559	0	0	0	7	2	0	0	2	1
1	105	1	1	1	2	2	47	0	12	58.8871	0	5	1	10	3	5	1	2	1
0	0	0	1	0	1	2	30	1	7	36	0	10	1	5	1	3	1	2	3
0	840	0	0	1	4	2	25	0	13	3	0	1	1	8	2	0	0	2	1
1	0	1	1	1	1	2	60	0	12	300	1	20	2	3	1	0	0	2	2
1	168	1	0	1	3	1	53	1	12	1.82135	0	30	3	6	1	0	0	2	2
1	1260	0	0	1	4	1	46	0	12	30.3285	1	7	1	4	1	1	1	2	3
0	505	1	0	1	4	2	50	0	12	121.066	1	2	1	8	2	5	1	2	1
0	56	0	1	1	2	2	26	0	1	12	0	21	2	4	1	21	1	2	1
0	0	1	1	0	1	2	58	1	14	7.13142	0	8	1	6	1	1	1	2	2
1	900	1	0	1	4	2	58	1	10	18.0329	1	3	1	8	2	5	1	2	3
1	210	0	0	1	3	2	60	1	9	69.4928	0	5	1	6	1	3	1	2	1
1	210	1	0	0	3	2	54	0	12	129.942	0	30	3	5	1	30	1	2	3
1	540	0	0	0	4	2	60	0	10	25	0	1	1	8	2	1	1	2	2
1	1890	0	0	1	4	2	57	0	8	162.92	0	7	1	6	1	10	1	2	1
0	238	1	0	0	3	2	59	0	16	132	0	0	0	7	2	1	1	2	2
1	250	1	0	0	3	2	37	0	12	52.8871	0	29	2	5	1	25	1	2	3
1	90	0	1	1	2	1	60	0	12	5	1	20	2	8	2	25	1	2	2
0	0	1	1	1	1	2	52	0	10	24	0	12	1	6	1	2	1	2	2
1	900	1	0	1	4	2	29	0	13	12	0	7	1	5	1	10	1	2	1
1	450	0	0	1	4	1	46	1	10	60	1	25	2	4	1	2	1	2	3
1	169	1	0	1	3	1	43	0	12	12	0	29	2	6	1	0	0	2	1
1	0	1	1	1	1	2	38	0	14	1.49281	1	30	3	4	1	5	1	2	3
0	28	1	1	1	2	1	40	0	9	123.493	0	20	2	5	1	0	0	2	1
0	42	1	1	1	2	1	56	0	10	289.066	1	29	2	3	1	0	0	2	1
1	360	1	0	1	4	1	60	1	14	2.19712	1	20	2	6	1	18	1	2	2
1	210	1	0	1	3	1	36	1	13	24.7556	0	20	2	5	1	2	1	2	2
1	630	1	0	1	4	1	48	0	12	14.4928	1	20	2	4	1	0	0	2	1
0	0	0	1	0	1	1	45	0	12	137.394	1	4	1	8	2	3	1	2	3
1	360	1	0	1	4	1	28	1	11	12	0	0	0	12	3	0	0	2	1
1	1140	1	0	1	4	2	58	0	10	46.9528	1	5	1	6	1	9	1	2	1
1	1350	1	0	1	4	1	54	0	12	58.8871	1	0	0	9	2	0	0	2	1
0	630	1	0	1	4	1	50	0	10	36	1	20	2	4	1	0	0	2	1
0	630	1	0	1	4	1	55	0	6	91.2628	0	0	0	7	2	3	1	2	1
1	840	1	0	1	4	1	42	0	9	24.3285	0	5	1	3	1	2	1	2	1
0	63	1	1	0	2	2	48	0	10	10.8871	0	20	2	6	1	20	1	2	1
0	630	0	0	1	4	2	49	0	12	77.6571	1	30	3	4	1	30	1	2	1
1	308	1	0	1	4	1	58	0	12	125.164	1	21	2	8	2	2	1	2	1
1	6	1	1	1	2	2	32	1	10	108	1	7	1	5	1	4	1	2	3
1	6	0	1	0	2	1	50	0	10	24	0	1	1	5	1	4	1	2	1
1	420	0	0	0	4	1	46	1	12	42	0	20	2	5	1	5	1	2	3
1	9	1	1	1	2	2	41	1	11	27.0986	0	7	1	5	1	8	1	2	1
1	160	1	0	0	3	2	64	1	13	78.9528	1	10	1	8	2	2	1	2	1
0	160	0	0	1	3	2	35	0	13	41.23	0	30	3	5	1	0	0	2	2
1	26	0	1	1	2	2	31	0	12	81.6836	0	3	1	8	2	1	1	2	1
0	0	0	1	1	1	2	40	0	11	120	1	30	3	5	1	25	1	2	1
0	308	1	0	0	4	1	62	0	12	60	1	0	0	8	2	0	0	2	2
0	4200	1	0	1	4	2	37	0	12	47.9528	0	30	3	6	1	15	1	2	3
1	85	1	1	0	2	2	35	1	12	17	0	4	1	10	3	3	1	2	2
1	840	1	0	1	4	2	21	1	13	47.4271	1	30	3	3	1	0	0	2	2
0	369	1	0	1	4	2	51	0	11	26.0657	0	5	1	6	1	2	1	2	3
0	40	0	1	1	2	2	54	0	12	37.0657	0	2	1	10	3	0	0	2	3
0	210	1	0	1	3	1	51	1	12	42.4271	0	15	2	5	1	0	0	2	1
1	40	1	1	0	2	1	49	1	12	31.8213	1	25	2	6	1	5	1	2	3
1	0	0	1	1	1	2	32	1	11	48	0	5	1	10	3	5	1	2	3
0	1224	1	0	1	4	2	47	0	13	162	0	5	1	5	1	4	1	2	3
1	24	1	1	1	2	2	36	0	12	48	0	30	3	4	1	2	1	2	3
1	1712	1	0	1	4	1	38	0	10	60	1	15	2	2	1	20	1	2	1
1	48	0	1	1	2	2	44	0	14	12	0	5	1	8	2	28	1	2	3
1	9100	1	0	1	4	2	53	0	10	18.0657	0	30	3	6	1	5	1	2	1
1	225	0	0	1	3	1	42	0	12	20.1643	1	0	0	7	2	2	1	2	3
1	240	0	0	1	3	1	56	1	12	12	0	15	2	4	1	1	1	2	2
1	150	0	0	1	3	1	51	0	12	24.0657	0	30	3	1	1	0	0	2	2
0	37	0	1	0	2	1	48	1	11	38.6899	1	4	1	7	2	3	1	2	3
1	225	0	0	1	3	1	59	0	13	42.8871	1	30	3	5	1	10	1	2	3
1	210	0	0	0	3	1	53	1	12	67.9528	1	20	2	6	1	0	0	2	2
1	50	1	1	1	2	2	40	1	12	70.5441	1	30	3	5	1	27	1	2	2
1	1890	1	0	1	4	1	36	0	12	109.164	0	3	1	8	2	2	1	2	3
0	700	1	0	1	4	1	38	0	13	33.1643	0	10	1	6	1	5	1	2	1
1	75	1	1	1	2	2	52	0	9	50.1971	1	10	1	6	1	0	0	2	3
1	1680	1	0	1	4	1	57	1	16	24	1	30	3	4	1	30	1	2	1
0	0	0	1	1	1	1	56	0	13	0.65708	1	25	2	5	1	8	1	2	2
1	555	0	0	1	4	2	48	1	13	52.9528	0	30	3	8	2	30	1	2	1
1	0	0	1	1	1	1	43	0	12	59.7556	0	3	1	8	2	2	1	2	1
0	1680	1	0	1	4	2	43	0	13	48.9528	0	18	2	5	1	30	1	2	2
1	75	0	1	1	2	2	48	0	9	2	0	5	1	8	2	5	1	2	3
0	0	1	1	1	1	1	35	0	12	25.0657	0	5	1	7	2	8	1	2	1
1	490	0	0	1	4	1	36	0	13	48	0	15	2	4	1	0	0	2	1
1	700	0	0	0	4	1	20	0	12	31.0986	1	30	3	3	1	0	0	2	1
1	45	1	1	0	2	1	50	0	13	50	1	20	2	8	2	1	1	2	2
1	375	1	0	0	4	2	58	0	10	144	0	2	1	8	2	1	1	2	1
1	945	1	0	1	4	2	37	0	9	41.3285	0	15	2	5	1	0	0	2	1
0	1020	0	0	1	4	2	58	0	11	24	0	0	0	7	2	0	0	2	2
0	365	0	0	0	4	2	42	0	13	12	0	16	2	7	2	0	0	2	2
0	1320	1	0	1	4	2	47	0	13	33.9528	1	10	1	4	1	3	1	2	1
0	63	1	1	1	2	2	63	0	14	179.197	0	3	1	7	2	4	1	2	1
0	305	0	0	1	4	2	42	0	12	115.164	0	29	2	6	1	30	1	2	3
1	0	1	1	1	1	1	54	0	12	98.7885	1	30	3	2	1	20	1	2	2
0	1260	1	0	0	4	2	54	0	13	144	0	3	1	7	2	0	0	2	2
1	330	0	0	1	4	1	41	1	13	4.72279	0	5	1	7	2	2	1	2	2
0	1890	1	0	0	4	2	62	0	13	66.8871	0	3	1	9	2	0	0	2	1
0	2520	1	0	1	4	1	35	0	0	5.82135	0	30	3	5	1	30	1	2	2
1	0	1	1	1	1	2	43	1	12	12	1	0	0	9	2	0	0	2	3
0	660	1	0	1	4	2	37	0	12	42.1643	0	2	1	9	2	4	1	2	1
1	30	0	1	1	2	2	63	0	10	210.164	1	10	1	6	1	30	1	2	1
1	95	1	1	0	2	2	54	1	13	65.1971	0	7	1	5	1	0	0	2	1
0	0	1	1	1	1	2	72	0	12	36	0	0	0	8	2	0	0	2	1
0	0	1	1	0	1	2	54	0	12	73	1	10	1	5	1	2	1	2	1
1	70	1	1	1	2	2	46	0	12	44.8871	1	20	2	7	2	10	1	2	1
1	0	0	1	1	1	1	61	0	12	10	1	2	1	7	2	0	0	2	3
1	27	1	1	0	2	1	45	0	13	64.4784	1	5	1	6	1	2	1	2	2
1	1260	1	0	1	4	2	53	0	14	26	0	15	2	6	1	0	0	2	1
0	0	0	1	1	1	1	50	0	8	60.1643	1	0	0	8	2	0	0	2	1
1	4200	0	0	0	4	2	58	0	9	120	0	0	0	7	2	0	0	2	3
0	0	0	1	1	1	1	26	0	13	14	1	1	1	5	1	0	0	2	1
0	1890	1	0	1	4	1	65	0	11	300	0	30	3	5	1	2	1	2	1
1	3500	1	0	0	4	2	51	0	12	28.5585	0	7	1	9	2	2	1	2	3
0	1050	0	0	1	4	1	58	0	12	60	0	7	1	8	2	4	1	2	1
1	0	1	1	1	1	1	44	0	10	71.6571	0	30	3	4	1	0	0	2	3
0	39	0	1	0	2	2	43	0	12	28	1	3	1	7	2	4	1	2	1
0	675	1	0	1	4	1	30	0	9	0.131416	0	30	3	5	1	0	0	2	1
1	880	0	0	0	4	1	55	0	12	30	0	8	1	6	1	2	1	2	3
1	1680	0	0	1	4	1	45	0	13	99	0	5	1	9	2	0	0	2	1
1	75	0	1	0	2	1	56	0	12	12	0	5	1	7	2	3	1	2	3
0	70	0	1	0	2	2	58	0	17	24	0	20	2	7	2	1	1	2	2
1	420	0	0	1	4	1	52	0	12	12	1	30	3	4	1	20	1	2	3
0	210	0	0	1	3	1	30	1	13	0.98562	0	0	0	8	2	0	0	2	1
0	36	0	1	1	2	1	31	1	13	17.0986	0	6	1	4	1	4	1	2	1
1	600	0	0	1	4	1	50	0	8	72	0	30	3	3	1	10	1	2	1
1	20	0	1	0	2	2	25	1	13	30	0	0	0	9	2	0	0	2	3
1	450	0	0	0	4	2	28	1	12	24	0	4	1	9	2	2	1	2	2
1	210	0	0	1	3	1	39	1	13	32	1	28	2	4	1	2	1	2	1
0	630	0	0	1	4	1	40	1	14	18	0	30	3	5	1	0	0	2	3
1	1270	0	0	0	4	1	50	0	12	12.0657	1	30	3	6	1	2	1	2	2
1	300	0	0	0	4	1	55	0	16	13.5585	0	10	1	6	1	5	1	2	3
1	315	0	0	1	4	1	54	1	12	61	1	0	0	4	1	0	0	2	3
0	0	0	1	1	1	1	48	1	12	30.9528	0	14	2	16	3	1	1	2	1
1	0	1	1	1	1	1	46	0	10	32	0	25	2	4	1	0	0	2	2
0	382	0	0	1	4	1	55	0	12	13.0657	1	10	1	10	3	11	1	2	2
1	0	0	1	1	1	2	44	0	14	89.3942	0	10	1	8	2	3	1	2	2
1	150	0	0	1	3	1	46	0	12	4.26283	0	0	0	7	2	2	1	2	1
1	180	0	0	0	3	1	61	0	13	18.2957	0	3	1	6	1	3	1	2	3
0	80	0	1	0	2	1	40	0	16	48	1	1	1	7	2	30	1	2	3
0	750	1	0	0	4	2	25	0	12	0.229978	0	26	2	5	1	0	0	2	2
1	0	0	1	1	1	1	52	0	16	120	0	30	3	5	1	0	0	2	2
1	0	0	1	0	1	2	55	1	12	4	0	3	1	9	2	0	0	2	2
1	0	0	1	1	1	2	51	1	12	14.3285	1	5	1	8	2	0	0	2	3
0	30	0	1	1	2	1	62	0	13	13.0657	1	10	1	5	1	0	0	2	1
1	0	0	1	1	1	2	29	0	16	0	1	25	2	5	1	0	0	2	3
1	60	0	1	1	2	1	53	1	14	3.13142	0	30	3	5	1	2	1	2	2
0	80	0	1	1	2	1	46	0	12	16.4928	1	10	1	10	3	5	1	2	3
0	23	0	1	0	2	2	46	1	11	0.032854	0	30	3	15	3	3	1	2	2
1	210	1	0	1	3	2	46	1	13	90	0	3	1	10	3	0	0	2	3
0	1680	1	0	1	4	1	35	1	13	4	1	20	2	6	1	1	1	2	1
0	3360	0	0	1	4	2	28	1	12	11	1	3	1	6	1	0	0	2	1
0	210	0	0	1	3	2	33	1	12	8	0	10	1	6	1	2	1	2	2
1	50	0	1	1	2	2	28	1	9	42.8871	0	7	1	7	2	0	0	2	2
1	105	0	1	1	2	1	51	1	12	9	0	25	2	8	2	0	0	2	1
1	30	0	1	1	2	1	54	1	12	19.0329	1	20	2	7	2	4	1	2	1
1	540	0	0	1	4	1	35	1	9	14.5708	0	0	0	8	2	0	0	2	3
0	50	0	1	1	2	2	39	1	12	44	1	5	1	9	2	0	0	2	3
1	0	0	1	1	1	2	42	1	14	3.13142	0	30	3	5	1	0	0	2	2
1	0	0	1	0	1	1	50	1	16	55	1	4	1	7	2	1	1	2	3
0	70	0	1	1	2	2	39	1	10	83.9528	0	2	1	8	2	0	0	2	3
1	620	0	0	1	4	2	49	1	13	140.066	0	25	2	2	1	0	0	2	1
1	50	0	1	1	2	2	55	1	12	7	0	15	2	5	1	0	0	2	1
0	420	0	0	0	4	2	25	1	12	44.0657	0	10	1	7	2	2	1	2	3
0	0	0	1	0	1	2	59	1	14	34.9528	0	30	3	8	2	0	0	2	3
1	1440	0	0	1	4	1	35	1	6	40.7556	0	30	3	5	1	1	1	2	1
0	363	0	0	1	4	1	32	0	11	15.4271	0	11	1	6	1	0	0	2	3
1	90	0	1	1	2	1	21	0	12	28.2628	0	30	3	9	2	0	0	2	1
0	0	0	1	1	1	2	30	0	12	12	0	0	0	8	2	0	0	2	2
0	780	0	0	1	4	1	53	0	14	4	0	5	1	6	1	3	1	2	2
1	20	1	1	1	2	1	53	0	12	60	0	20	2	6	1	5	1	2	1
1	200	0	0	1	3	2	36	0	17	67.4928	1	20	2	7	2	7	1	2	3
1	150	0	0	1	3	1	41	1	16	52.8871	1	7	1	12	3	2	1	2	3
1	303	1	0	1	4	1	39	1	9	42	1	20	2	8	2	3	1	2	2
1	246	0	0	0	3	2	31	1	12	5.09856	0	0	0	10	3	5	1	2	3
0	780	0	0	1	4	2	26	1	18	1.39425	0	15	2	5	1	4	1	2	2
1	1	0	1	1	2	2	37	1	12	28.46	0	6	1	7	2	2	1	2	1
1	0	0	1	1	1	1	54	1	14	178.887	1	4	1	15	3	28	1	2	3
1	0	1	1	1	1	1	34	1	12	31.9528	1	5	1	2	1	0	0	2	3
0	0	0	1	0	1	1	38	1	14	16.23	0	30	3	6	1	0	0	2	1
1	370	1	0	0	4	1	26	1	11	0.459956	0	25	2	6	1	0	0	2	2
0	40	0	1	0	2	2	22	1	13	18	1	25	2	6	1	0	0	2	3
0	60	1	1	0	2	2	43	1	14	0.98562	0	0	0	10	3	0	0	2	3
0	630	0	0	1	4	1	28	1	12	3.16427	0	30	3	7	2	0	0	2	1
1	720	1	0	1	4	1	36	1	13	2.03285	1	30	3	5	1	0	0	2	1
1	300	0	0	1	4	1	52	0	12	18	1	10	1	9	2	5	1	2	1
1	315	0	0	1	4	2	35	0	10	30	0	20	2	6	1	2	1	2	2
1	8	0	1	1	2	1	46	0	12	14.6571	1	30	3	4	1	2	1	2	2
0	630	0	0	1	4	1	20	0	9	14.3285	1	7	1	4	1	0	0	2	2
0	0	0	1	1	1	2	69	0	13	108	0	0	0	12	3	0	0	2	3
1	250	1	0	1	3	2	59	0	13	54.4928	0	2	1	8	2	5	1	2	2
1	480	0	0	1	4	1	58	0	13	35.9528	0	5	1	8	2	0	0	2	2
1	840	0	0	1	4	1	43	0	12	0.459956	1	30	3	4	1	7	1	2	1
0	70	0	1	1	2	2	53	0	16	13.0986	0	7	1	5	1	0	0	2	2
1	260	1	0	0	3	2	57	0	12	64	0	0	0	2	1	5	1	2	3
1	12	0	1	1	2	1	28	0	13	16.0329	0	0	0	6	1	0	0	2	1
1	100	1	1	1	2	1	36	0	11	3.97124	1	30	3	5	1	30	1	2	3
0	46	0	1	1	2	2	24	0	13	3	0	21	2	5	1	2	1	2	3
1	420	0	0	0	4	1	26	1	12	1.06571	0	18	2	10	3	3	1	2	1
1	90	0	1	0	2	2	49	1	12	13.9856	1	5	1	5	1	4	1	2	3
1	130	0	1	1	2	1	25	1	8	0.065708	0	15	2	8	2	1	1	2	3
0	0	0	1	1	1	2	57	1	12	62.1643	1	3	1	9	2	25	1	2	2
0	280	1	0	1	3	2	31	0	12	6	0	5	1	5	1	20	1	2	3
1	40	0	1	1	2	1	45	1	12	48	1	0	0	7	2	0	0	2	3
1	900	0	0	1	4	1	20	1	9	57.2854	0	30	3	10	3	24	1	2	1
1	1890	0	0	1	4	1	38	1	11	14.0657	0	8	1	12	3	1	1	2	1
0	0	0	1	1	1	1	31	0	9	0.065708	0	0	0	10	3	0	0	2	3
0	0	0	1	1	1	2	25	0	12	32.3614	1	0	0	8	2	3	1	2	1
0	0	0	1	1	1	1	25	0	12	78.1971	0	9	1	5	1	5	1	2	2
0	0	0	1	1	1	1	34	0	12	30.1643	0	25	2	10	3	0	0	2	1
1	40	0	1	1	2	1	55	1	12	36	0	0	0	9	2	0	0	2	1
1	480	1	0	1	4	1	41	0	12	30	0	2	1	5	1	2	1	2	3
1	645	0	0	1	4	1	50	1	14	12	1	30	3	3	1	9	1	2	2
1	1740	1	0	1	4	1	28	0	9	48	0	0	0	8	2	0	0	2	2
1	0	1	1	1	1	2	21	1	12	12.1314	1	18	2	7	2	0	0	2	1
1	30	0	1	1	2	2	35	1	12	1	0	2	1	8	2	5	1	2	3
0	300	0	0	1	4	1	57	1	12	8	0	5	1	8	2	3	1	2	2
1	280	0	0	1	3	1	32	1	9	2	0	30	3	10	3	1	1	2	2
1	133	0	1	1	2	1	43	1	12	23.5585	1	9	1	5	1	9	1	2	3
1	0	0	1	1	1	1	33	1	12	49.1643	1	2	1	8	2	0	0	2	3
1	10	0	1	1	2	1	30	1	10	6	1	20	2	5	1	2	1	2	2
1	58	0	1	0	2	2	32	1	14	27	0	1	1	7	2	2	1	2	3
1	0	0	1	1	1	1	54	1	11	54.3285	0	0	0	8	2	0	0	2	2
1	210	1	0	1	3	2	52	1	12	84	0	15	2	8	2	2	1	2	2
1	30	0	1	1	2	2	43	1	12	57.8871	1	0	0	7	2	0	0	2	3
1	0	0	1	1	1	1	55	1	12	126.953	1	25	2	6	1	29	1	2	3
1	0	1	1	0	1	1	46	1	14	51	0	5	1	6	1	0	0	2	1
1	0	1	1	0	1	1	35	1	13	6	1	30	3	6	1	15	1	2	3
1	60	0	1	1	2	1	39	0	8	15.23	0	4	1	8	2	2	1	2	3
1	20	0	1	1	2	1	33	1	10	18.8871	1	25	2	7	2	8	1	2	2
1	360	0	0	1	4	1	35	1	13	24	0	5	1	8	2	2	1	2	3
0	1260	0	0	1	4	1	30	1	13	6	0	5	1	5	1	2	1	2	2
0	0	1	1	1	1	1	53	1	12	3.88706	1	30	3	5	1	0	0	2	1
0	40	1	1	1	2	2	63	0	12	131.099	0	15	2	4	1	3	1	2	2
1	1260	0	0	1	4	1	56	0	8	49.0657	0	0	0	8	2	30	1	2	1
0	0	0	1	0	1	2	38	0	12	75	0	0	0	6	1	2	1	2	3
1	270	1	0	1	3	1	47	0	12	11.4928	0	10	1	7	2	0	0	2	2
1	0	1	1	1	1	1	58	0	13	180	1	15	2	6	1	3	1	2	1
1	75	0	1	1	2	1	46	0	12	4	1	30	3	7	2	25	1	2	3
1	0	0	1	1	1	2	73	1	16	2	1	7	1	4	1	0	0	2	2
1	420	0	0	0	4	1	53	1	12	16	1	5	1	8	2	0	0	2	3
1	720	0	0	1	4	2	43	1	14	24	0	0	0	8	2	1	1	2	2
0	700	0	0	1	4	2	62	1	12	39	1	20	2	7	2	20	1	2	2
1	1890	1	0	1	4	1	73	1	10	12	0	5	1	6	1	0	0	2	1
1	180	0	0	1	3	2	46	0	12	8	0	2	1	6	1	3	1	2	2
1	35	1	1	0	2	1	38	0	12	28	0	0	0	11	3	0	0	2	3
0	1430	0	0	1	4	1	41	0	12	22.23	0	7	1	3	1	1	1	2	1
0	3	1	1	1	2	1	44	0	8	100	1	8	1	7	2	1	1	2	1
1	4080	1	0	0	4	1	47	0	12	18	1	15	2	5	1	0	0	2	2
0	8	0	1	1	2	1	52	0	10	27.3614	1	8	1	7	2	1	1	2	3
1	360	0	0	1	4	1	44	1	12	6	1	10	1	5	1	2	1	2	3
1	329	1	0	1	4	1	56	0	12	48.0329	0	30	3	3	1	3	1	2	1
0	105	0	1	1	2	1	32	0	12	36	0	2	1	8	2	3	1	2	3
1	215	1	0	1	3	1	53	0	10	12	0	25	2	9	2	1	1	2	1
0	410	1	0	1	4	1	55	0	10	31.6571	0	18	2	5	1	5	1	2	1
1	450	1	0	1	4	1	54	0	12	180	1	30	3	5	1	30	1	2	2
0	630	0	0	1	4	1	58	0	13	21.0657	1	20	2	7	2	0	0	2	1
1	0	0	1	1	1	1	65	0	11	0.16427	1	10	1	9	2	0	0	2	1
1	3240	0	0	1	4	1	44	1	13	2	0	25	2	5	1	0	0	2	3
1	420	0	0	1	4	2	59	1	8	0.16427	1	30	3	6	1	0	0	2	2
1	21	0	1	0	2	2	39	1	16	12	1	20	2	5	1	3	1	2	3
1	0	1	1	1	1	2	27	1	12	0.065708	0	1	1	8	2	0	0	2	1
0	1694	0	0	1	4	1	28	0	13	1.98562	0	0	0	6	1	0	0	2	2
1	0	0	1	1	1	1	51	0	12	8.49281	0	5	1	6	1	0	0	2	2
0	300	1	0	1	4	1	37	0	13	5.49281	0	2	1	7	2	0	0	2	3
1	0	0	1	1	1	1	58	0	16	9.49281	1	25	2	6	1	0	0	2	3
0	513	0	0	1	4	1	27	0	14	12	0	3	1	7	2	0	0	2	2
0	100	1	1	1	2	1	44	0	13	6.06571	0	0	0	6	1	1	1	2	3
0	540	1	0	0	4	1	40	0	13	12.4928	0	30	3	6	1	1	1	2	2
1	120	1	1	1	2	2	55	0	11	144	1	0	0	7	2	3	1	2	2
1	6	1	1	1	2	1	50	1	12	2.26283	1	15	2	4	1	4	1	2	1
1	45	0	1	1	2	1	29	1	13	18.4928	0	0	0	10	3	0	0	2	2
0	225	0	0	1	3	1	49	1	14	42	0	5	1	9	2	0	0	2	2
0	45	0	1	0	2	2	36	1	13	36	1	15	2	5	1	2	1	2	3
1	1890	0	0	0	4	2	63	1	17	90.4928	0	7	1	9	2	10	1	2	3
1	0	0	1	1	1	1	61	0	14	8.49281	1	30	3	8	2	0	0	2	1
0	0	0	1	0	1	2	44	0	12	42.23	1	7	1	5	1	7	1	2	3
1	330	1	0	1	4	1	50	0	16	11.9528	1	10	1	9	2	10	1	2	2
0	540	0	0	1	4	1	34	1	12	1.65708	0	5	1	8	2	2	1	2	3
0	100	1	1	0	2	2	42	0	12	48	0	7	1	8	2	2	1	2	2
0	60	0	1	0	2	2	19	1	12	0.624226	0	20	2	6	1	10	1	2	3
1	50	0	1	1	2	1	47	0	13	80.0329	1	29	2	5	1	0	0	2	2
1	0	0	1	1	1	1	46	1	13	11.4928	1	6	1	8	2	0	0	2	3
0	840	0	0	1	4	2	33	1	17	25.0329	0	0	0	9	2	0	0	2	3
0	1015	1	0	1	4	1	35	1	9	5.4271	0	30	3	6	1	15	1	2	1
0	0	0	1	1	1	2	52	0	10	3	0	21	2	10	3	1	1	2	1
1	30	0	1	1	2	1	29	0	12	42	0	2	1	12	3	1	1	2	1
1	0	0	1	1	1	2	53	0	10	46.3285	0	30	3	18	3	2	1	2	1
1	0	0	1	1	1	1	43	0	12	42.5585	0	4	1	5	1	0	0	2	2
0	650	0	0	1	4	1	32	0	10	0.131416	0	0	0	8	2	0	0	2	2
1	88	1	1	1	2	1	34	0	12	5.49281	0	30	3	4	1	20	1	2	2
1	0	1	1	1	1	2	46	0	12	46.0657	0	10	1	6	1	0	0	2	1
1	180	1	0	1	3	2	35	0	13	17.9528	0	5	1	2	1	5	1	2	2
1	240	0	0	1	3	1	41	0	12	42.23	0	30	3	4	1	1	1	2	1
1	0	0	1	1	1	1	50	0	11	254.784	0	2	1	6	1	0	0	2	3
0	0	1	1	1	1	2	54	0	12	0.229978	0	2	1	6	1	2	1	2	1
1	0	0	1	0	1	1	57	1	14	15.4928	0	15	2	8	2	1	1	2	3
1	0	1	1	1	1	1	37	1	12	63	1	30	3	3	1	0	0	2	3
1	140	1	1	1	2	1	33	0	12	54.46	0	20	2	6	1	15	1	2	1
1	10	1	1	0	2	1	66	0	1	36	1	2	1	8	2	1	1	2	2
0	420	0	0	1	4	1	45	0	13	16	0	20	2	6	1	0	0	2	3
1	0	0	1	1	1	2	28	1	13	4	0	30	3	6	1	15	1	2	3
1	0	0	1	1	1	1	19	0	13	18.0657	1	29	2	3	1	7	1	2	2
1	450	0	0	1	4	2	46	0	13	42.6571	0	5	1	9	2	3	1	2	3
0	30	1	1	1	2	1	59	0	12	23.9528	0	2	1	6	1	0	0	2	2
1	0	0	1	1	1	1	45	0	12	12	0	0	0	10	3	11	1	2	1
0	800	0	0	1	4	1	24	0	12	58.8871	0	30	3	7	2	30	1	2	1
1	630	0	0	0	4	2	64	0	20	0.032854	1	30	3	5	1	30	1	2	2
0	420	0	0	1	4	1	39	0	13	13	0	0	0	8	2	0	0	2	1
1	29	1	1	1	2	1	51	0	11	54	1	25	2	6	1	20	1	2	2
1	0	1	1	1	1	1	38	0	9	3.4271	1	15	2	6	1	6	1	2	3
0	102	0	1	1	2	2	31	0	12	36	0	30	3	5	1	0	0	2	1
1	100	0	1	1	2	1	50	1	10	14.3614	1	25	2	5	1	0	0	2	2
1	11620	1	0	1	4	2	26	0	13	6	1	30	3	7	2	30	1	2	1
0	10	0	1	1	2	2	32	1	0	12	1	0	0	8	2	0	0	2	3
1	300	0	0	0	4	1	24	1	12	13	0	0	0	11	3	0	0	2	2
0	700	1	0	1	4	2	37	1	9	14.1314	1	12	1	12	3	20	1	2	3
1	220	0	0	1	3	2	56	1	13	116	0	20	2	6	1	0	0	2	3
0	70	0	1	1	2	1	58	1	9	0.032854	0	7	1	5	1	0	0	2	3
1	2520	0	0	0	4	1	29	1	13	24	0	3	1	9	2	0	0	2	1
0	360	0	0	0	4	1	46	0	14	12	0	8	1	6	1	3	1	2	2
0	610	0	0	0	4	2	58	0	12	38	0	0	0	8	2	5	1	2	2
0	0	1	1	1	1	1	27	1	13	0.098562	0	30	3	3	1	10	1	2	1
1	0	0	1	1	1	1	28	1	9	126.69	1	7	1	10	3	14	1	2	3
1	0	0	1	1	1	1	20	0	9	49.0329	1	30	3	6	1	9	1	2	1
1	0	0	1	1	1	1	57	1	12	4	0	0	0	10	3	0	0	2	3
1	0	0	1	0	1	2	55	1	13	2	1	20	2	6	1	0	0	2	3
0	348	0	0	0	4	2	34	0	10	1	1	4	1	5	1	0	0	2	1
1	0	1	1	1	1	2	38	0	14	3.26283	1	30	3	4	1	2	1	2	3
0	270	0	0	1	3	2	54	0	12	10.0657	0	1	1	10	3	4	1	2	3
0	105	0	1	1	2	1	53	0	12	27.3285	0	15	2	6	1	8	1	2	1
0	380	0	0	1	4	1	43	0	12	0.262832	0	2	1	6	1	2	1	2	3
1	420	0	0	0	4	2	58	1	13	51	1	30	3	4	1	15	1	2	3
1	3480	0	0	1	4	2	48	0	13	127.723	0	10	1	6	1	0	0	2	2
1	1116	1	0	1	4	2	24	0	11	76.5257	1	13	1	6	1	5	1	2	1
1	175	0	0	1	3	1	61	0	11	35	1	10	1	9	2	2	1	2	2
1	390	1	0	1	4	2	45	0	12	8	0	0	0	6	1	4	1	2	2
0	45	0	1	1	2	1	38	0	12	24	0	0	0	8	2	0	0	2	2
1	285	1	0	0	3	1	61	0	11	36	1	15	2	7	2	3	1	2	1
1	900	0	0	1	4	1	34	1	10	46	0	30	3	3	1	0	0	2	3
1	40	1	1	0	2	2	50	1	14	36	1	30	3	6	1	2	1	2	3
1	0	0	1	0	1	2	31	1	13	1.32854	0	30	3	7	2	0	0	2	3
1	140	0	1	1	2	1	47	0	11	1.8542	1	30	3	6	1	0	0	2	2
0	840	0	0	1	4	1	35	0	11	3.55852	1	7	1	6	1	0	0	2	1
0	300	0	0	0	4	2	34	0	18	6	0	0	0	9	2	0	0	2	3
1	28	0	1	1	2	1	46	1	9	2.06571	0	30	3	2	1	0	0	2	1
1	225	0	0	0	3	1	25	1	13	22	0	29	2	6	1	0	0	2	2
0	1890	0	0	0	4	2	44	0	13	42	0	30	3	10	3	30	1	2	2
0	28	0	1	1	2	2	22	0	12	51.0657	1	10	1	6	1	2	1	2	1
1	279	0	0	1	3	2	36	1	12	54.3942	1	10	1	8	2	2	1	2	3
0	20	0	1	1	2	2	61	0	11	2	0	5	1	6	1	5	1	2	3
1	4080	1	0	1	4	1	35	0	12	15.0329	0	0	0	8	2	0	0	2	2
1	4	1	1	1	2	2	28	0	13	36	1	0	0	7	2	0	0	2	2
1	3360	0	0	1	4	1	26	0	12	24	0	30	3	3	1	0	0	2	3
1	210	0	0	1	3	1	30	1	12	54.1314	1	6	1	5	1	3	1	2	2
1	68	0	1	1	2	1	40	0	12	133	0	15	2	12	3	12	1	2	1
0	0	1	1	1	1	2	36	1	10	2.06571	0	0	0	10	3	2	1	2	1
1	150	1	0	1	3	2	32	1	13	51.0986	0	30	3	7	2	1	1	2	2
0	490	0	0	0	4	1	61	0	12	157.066	0	30	3	4	1	0	0	2	2
1	0	1	1	1	1	2	36	0	12	41	0	9	1	6	1	5	1	2	1
1	540	1	0	1	4	2	50	0	13	57.9528	0	30	3	5	1	4	1	2	1
1	0	1	1	1	1	1	53	0	14	18	0	1	1	8	2	0	0	2	3
0	8	1	1	0	2	2	31	0	9	54	0	6	1	8	2	2	1	2	2
0	33	0	1	1	2	2	36	0	12	16.6242	0	2	1	7	2	0	0	2	3
1	1020	0	0	1	4	1	40	0	12	42	0	5	1	7	2	0	0	2	3
1	360	0	0	1	4	2	65	1	13	2	1	30	3	5	1	2	1	2	1
1	2520	1	0	1	4	2	42	0	13	27.2957	0	12	1	3	1	0	0	2	2
1	10500	1	0	1	4	2	41	0	13	42.7885	0	1	1	5	1	0	0	2	1
0	3780	0	0	1	4	2	47	0	12	30.1971	0	0	0	9	2	5	1	2	1
0	210	1	0	1	3	2	37	1	12	42.9199	0	5	1	6	1	0	0	2	1
